# Supplementary material for: Predicting Lifetime Risk of Kidney Failure Using Age and a Single eGFR Measurement
Source: J Clin Med. 2026 Mar 31;15(7):2653. doi: 10.3390/jcm15072653 (PMC13073389; doi:10.3390/jcm15072653)
Supplement: Supplementary file 1 [file jcm-15-02653-s001.zip]

Archive with 1 entries (1 files):
- jcm-4084325-supplementary.pdf
